# Supplementary material for: Association Between Maternal Continuum of Care Utilization and Childhood Undernutrition in Bangladesh: Findings from Nationally Representative Surveys
Source: Nutrients. 2026 Jun 8;18(12):1847. doi: 10.3390/nu18121847 (PMC13305532; doi:10.3390/nu18121847)
Supplement: Supplementary file 1 [file nutrients-18-01847-s001.zip]

Archive with 1 entries (1 files):
- nutrients-4327359-supplementary.pdf
